# Supplementary material for: Down in the pond: Isolation and characterization of a new Serratia marcescens strain (LVF3) from the surface water near frog’s lettuce (Groenlandia densa)
Source: PLoS One. 2021 Nov 8;16(11):e0259673. doi: 10.1371/journal.pone.0259673 (PMC8575298; doi:10.1371/journal.pone.0259673)
Supplement: S1 Table — (XLSX) [file pone.0259673.s006.xlsx]

## Sheet: S1 Table
S1 Table: KEGG Mapper Reconstruction Result of Serratia marcescens LVF3R.
	Pathway modules
	Carbohydrate metabolism
	Central carbohydrate metabolism
	M00001 Glycolysis (Embden-Meyerhof pathway), glucose => pyruvate (13) (complete 9/9)
	M00002 Glycolysis, core module involving three-carbon compounds (8) (complete 5/5)
	M00003 Gluconeogenesis, oxaloacetate => fructose-6P (12) (complete 7/7)
	M00307 Pyruvate oxidation, pyruvate => acetyl-CoA (4) (complete 1/1)
	M00009 Citrate cycle (TCA cycle, Krebs cycle) (21) (complete 8/8)
	M00010 Citrate cycle, first carbon oxidation, oxaloacetate => 2-oxoglutarate (4) (complete 3/3)
	M00011 Citrate cycle, second carbon oxidation, 2-oxoglutarate => oxaloacetate (17) (complete 5/5)
	M00004 Pentose phosphate pathway (Pentose phosphate cycle) (10) (complete 7/7)
	M00006 Pentose phosphate pathway, oxidative phase, glucose 6P => ribulose 5P (4) (complete 2/2)
	M00007 Pentose phosphate pathway, non-oxidative phase, fructose 6P => ribose 5P (5) (complete 4/4)
	M00005 PRPP biosynthesis, ribose 5P => PRPP (1) (complete 1/1)
	M00008 Entner-Doudoroff pathway, glucose-6P => glyceraldehyde-3P + pyruvate (4) (complete 4/4)
	Other carbohydrate metabolism
	M00061 D-Glucuronate degradation, D-glucuronate => pyruvate + D-glyceraldehyde 3P (6) (complete 5/5)
	M00632 Galactose degradation, Leloir pathway, galactose => alpha-D-glucose-1P (4) (complete 4/4)
	M00550 Ascorbate degradation, ascorbate => D-xylulose-5P (7) (complete 5/5)
	M00854 Glycogen biosynthesis, glucose-1P => glycogen/starch (4) (complete 2/2)
	M00855 Glycogen degradation, glycogen => glucose-6P (4) (complete 3/3)
	M00549 Nucleotide sugar biosynthesis, glucose => UDP-glucose (3) (complete 3/3)
	M00554 Nucleotide sugar biosynthesis, galactose => UDP-galactose (2) (complete 2/2)
	M00909 UDP-N-acetyl-D-glucosamine biosynthesis, prokaryotes, glucose => UDP-GlcNAc (5) (complete 5/5)
	M00761 Undecaprenylphosphate alpha-L-Ara4N biosynthesis, UDP-GlcA => undecaprenyl phosphate alpha-L-Ara4N (4) (complete 4/4)
	M00012 Glyoxylate cycle (6) (complete 5/5)
	Energy metabolism
	Carbon fixation
	M00168 CAM (Crassulacean acid metabolism), dark (2) (complete 2/2)
	M00579 Phosphate acetyltransferase-acetate kinase pathway, acetyl-CoA => acetate (2) (complete 2/2)
	Nitrogen metabolism
	M00530 Dissimilatory nitrate reduction, nitrate => ammonia (5) (complete 2/2)
	Sulfur metabolism
	M00176 Assimilatory sulfate reduction, sulfate => H2S (6) (complete 3/3)
	ATP synthesis
	M00144 NADH:quinone oxidoreductase, prokaryotes (13) (complete 1/1)
	M00149 Succinate dehydrogenase, prokaryotes (4) (complete 1/1)
	M00150 Fumarate reductase, prokaryotes (4) (complete 1/1)
	M00153 Cytochrome bd ubiquinol oxidase (3) (complete 1/1)
	M00417 Cytochrome o ubiquinol oxidase (4) (complete 1/1)
	M00157 F-type ATPase, prokaryotes and chloroplasts (8) (complete 1/1)
	Lipid metabolism
	Fatty acid metabolism
	M00082 Fatty acid biosynthesis, initiation (6) (complete 2/2)
	M00083 Fatty acid biosynthesis, elongation (6) (complete 1/1)
	M00086 beta-Oxidation, acyl-CoA synthesis (1) (complete 1/1)
	M00087 beta-Oxidation (5) (complete 3/3)
	Lipid metabolism
	M00093 Phosphatidylethanolamine (PE) biosynthesis, PA => PS => PE (3) (complete 3/3)
	Nucleotide metabolism
	Purine metabolism
	M00048 Inosine monophosphate biosynthesis, PRPP + glutamine => IMP (11) (complete 8/8)
	M00049 Adenine ribonucleotide biosynthesis, IMP => ADP,ATP (5) (complete 4/4)
	M00050 Guanine ribonucleotide biosynthesis IMP => GDP,GTP (5) (complete 4/4)
	Pyrimidine metabolism
	M00051 Uridine monophosphate biosynthesis, glutamine (+ PRPP) => UMP (8) (complete 3/3)
	M00052 Pyrimidine ribonucleotide biosynthesis, UMP => UDP/UTP,CDP/CTP (3) (complete 3/3)
	M00053 Pyrimidine deoxyribonuleotide biosynthesis, CDP/CTP => dCDP/dCTP,dTDP/dTTP (8) (complete 8/8)
	Amino acid metabolism
	Serine and threonine metabolism
	M00020 Serine biosynthesis, glycerate-3P => serine (3) (complete 3/3)
	M00018 Threonine biosynthesis, aspartate => homoserine => threonine (7) (complete 5/5)
	M00555 Betaine biosynthesis, choline => betaine (2) (complete 1/1)
	Cysteine and methionine metabolism
	M00021 Cysteine biosynthesis, serine => cysteine (2) (complete 2/2)
	M00338 Cysteine biosynthesis, homocysteine + serine => cysteine (2) (complete 2/2)
	M00017 Methionine biosynthesis, apartate => homoserine => methionine (10) (complete 7/7)
	M00034 Methionine salvage pathway (10) (complete 8/8)
	M00035 Methionine degradation (4) (complete 4/4)
	Branched-chain amino acid metabolism
	M00019 Valine/isoleucine biosynthesis, pyruvate => valine / 2-oxobutanoate => isoleucine (6) (complete 4/4)
	M00570 Isoleucine biosynthesis, threonine => 2-oxobutanoate => isoleucine (8) (complete 5/5)
	M00432 Leucine biosynthesis, 2-oxoisovalerate => 2-oxoisocaproate (4) (complete 3/3)
	Lysine metabolism
	M00016 Lysine biosynthesis, succinyl-DAP pathway, aspartate => lysine (11) (complete 9/9)
	Arginine and proline metabolism
	M00028 Ornithine biosynthesis, glutamate => ornithine (5) (complete 4/4)
	M00844 Arginine biosynthesis, ornithine => arginine (3) (complete 3/3)
	M00015 Proline biosynthesis, glutamate => proline (3) (complete 2/2)
	M00879 Arginine succinyltransferase pathway, arginine => glutamate (5) (complete 5/5)
	Polyamine biosynthesis
	M00133 Polyamine biosynthesis, arginine => agmatine => putrescine => spermidine (4) (complete 4/4)
	M00136 GABA biosynthesis, prokaryotes, putrescine => GABA (4) (complete 4/4)
	Histidine metabolism
	M00026 Histidine biosynthesis, PRPP => histidine (8) (complete 6/6)
	M00045 Histidine degradation, histidine => N-formiminoglutamate => glutamate (5) (complete 4/4)
	Aromatic amino acid metabolism
	M00022 Shikimate pathway, phosphoenolpyruvate + erythrose-4P => chorismate (7) (complete 4/4)
	M00023 Tryptophan biosynthesis, chorismate => tryptophan (6) (complete 3/3)
	M00024 Phenylalanine biosynthesis, chorismate => phenylpyruvate => phenylalanine (5) (complete 2/2)
	M00025 Tyrosine biosynthesis, chorismate => HPP => tyrosine (4) (complete 2/2)
	Other amino acid metabolism
	M00118 Glutathione biosynthesis, glutamate => glutathione (2) (complete 2/2)
	Glycan metabolism
	Lypopolysaccharide metabolism
	M00060 KDO2-lipid A biosynthesis, Raetz pathway, LpxL-LpxM type (9) (complete 9/9)
	M00063 CMP-KDO biosynthesis (4) (complete 4/4)
	M00064 ADP-L-glycero-D-manno-heptose biosynthesis (4) (complete 5/5)
	Metabolism of cofactors and vitamins
	Cofactor and vitamin metabolism
	M00127 Thiamine biosynthesis, prokaryotes, AIR (+ DXP/tyrosine) => TMP/TPP (9) (complete 7/7)
	M00899 Thiamine salvage pathway, HMP/HET => TMP (3) (complete 2/2)
	M00125 Riboflavin biosynthesis, plants and bacteria, GTP => riboflavin/FMN/FAD (7) (complete 7/7)
	M00124 Pyridoxal-P biosynthesis, erythrose-4P => pyridoxal-P (6) (complete 6/6)
	M00115 NAD biosynthesis, aspartate => quinolinate => NAD (6) (complete 5/5)
	M00622 Nicotinate degradation, nicotinate => fumarate (7) (complete 6/6)
	M00119 Pantothenate biosynthesis, valine/L-aspartate => pantothenate (5) (complete 5/5)
	M00120 Coenzyme A biosynthesis, pantothenate => CoA (4) (complete 3/3)
	M00123 Biotin biosynthesis, pimeloyl-ACP/CoA => biotin (4) (complete 3/3)
	M00881 Lipoic acid biosynthesis, plants and bacteria, octanoyl-ACP => dihydrolipoyl-E2/H (2) (complete 2/2)
	M00126 Tetrahydrofolate biosynthesis, GTP => THF (9) (complete 5/5)
	M00880 Molybdenum cofactor biosynthesis, GTP => molybdenum cofactor (6) (complete 3/3)
	M00846 Siroheme biosynthesis, glutamyl-tRNA => siroheme (7) (complete 6/6)
	M00121 Heme biosynthesis, plants and bacteria, glutamate => heme (11) (complete 10/10)
	M00117 Ubiquinone biosynthesis, prokaryotes, chorismate (+ polyprenyl-PP) => ubiquinol (9) (complete 9/9)
	Biosynthesis of terpenoids and polyketides
	Terpenoid backbone biosynthesis
	M00096 C5 isoprenoid biosynthesis, non-mevalonate pathway (8) (complete 8/8)
	M00364 C10-C20 isoprenoid biosynthesis, bacteria (2) (complete 2/2)
	Polyketide sugar unit biosynthesis
	M00793 dTDP-L-rhamnose biosynthesis (4) (complete 3/3)
	Xenobiotics biodegradation
	Aromatics degradation
	M00878 Phenylacetate degradation, phenylaxetate => acetyl-CoA/succinyl-CoA (11) (complete 7/7)
	Signature modules
	Module set
	Metabolic capacity
	M00616 Sulfate-sulfur assimilation (5) (complete 2/2)
