# Supplementary material for: Down in the pond: Isolation and characterization of a new Serratia marcescens strain (LVF3) from the surface water near frog’s lettuce (Groenlandia densa)
Source: PLoS One. 2021 Nov 8;16(11):e0259673. doi: 10.1371/journal.pone.0259673 (PMC8575298; doi:10.1371/journal.pone.0259673)
Supplement: S2 Table — (XLSX) [file pone.0259673.s007.xlsx]

## Sheet: S2 Table
S2 Table: Resfams prediction of Serratia marcescens LVF3R.
Gene ID	Resfams Family Name	Description	Mechanism Classification	Gene symbol	Resfams ID
gnl|PRJNA669584|IM817_09370	RND_Antibiotic_Efflux	A_grouping_of_related_mexW_and_mexI_subunits_of_efflux_pumps_conferring_antibiotic_resistance	RND_Antibiotic_Efflux	MexW-MexI	RF0100
gnl|PRJNA669584|IM817_05880	RND_Antibiotic_Efflux	A_grouping_of_related_mexW_and_mexI_subunits_of_efflux_pumps_conferring_antibiotic_resistance	RND_Antibiotic_Efflux	MexW-MexI	RF0100
gnl|PRJNA669584|IM817_19275	RND_Antibiotic_Efflux	resistance-nodulation-cell_division_(RND)_antibiotic_efflux_pump	RND_Antibiotic_Efflux	RND_efflux	RF0115
gnl|PRJNA669584|IM817_05550	RND_Antibiotic_Efflux	resistance-nodulation-cell_division_(RND)_antibiotic_efflux_pump	RND_Antibiotic_Efflux	RND_efflux	RF0115
gnl|PRJNA669584|IM817_10000	RND_Antibiotic_Efflux	resistance-nodulation-cell_division_(RND)_antibiotic_efflux_pump	RND_Antibiotic_Efflux	RND_efflux	RF0115
gnl|PRJNA669584|IM817_19575	RND_Antibiotic_Efflux	resistance-nodulation-cell_division_(RND)_antibiotic_efflux_pump	RND_Antibiotic_Efflux	RND_efflux	RF0115
gnl|PRJNA669584|IM817_13405	RND_Antibiotic_Efflux	resistance-nodulation-cell_division_(RND)_antibiotic_efflux_pump	RND_Antibiotic_Efflux	RND_efflux	RF0115
gnl|PRJNA669584|IM817_19580	RND_Antibiotic_Efflux	resistance-nodulation-cell_division_(RND)_antibiotic_efflux_pump	RND_Antibiotic_Efflux	RND_efflux	RF0115
gnl|PRJNA669584|IM817_08890	ABC_Transporter	macB:_subunit_of_efflux_pump_conferring_antibiotic_resistance	ABC_Transporter	macB	RF0089
gnl|PRJNA669584|IM817_09635	ABC_Transporter	macB:_subunit_of_efflux_pump_conferring_antibiotic_resistance	ABC_Transporter	macB	RF0089
gnl|PRJNA669584|IM817_20545	MFS_Transporter	emrB:_subunit_of_efflux_pump_conferring_antibiotic_resistance	MFS_Transporter	emrB	RF0065
gnl|PRJNA669584|IM817_09035	ABC_Transporter	msbA:_ATP-binding_cassette_(ABC)_antibiotic_efflux_pump	ABC_Transporter	msbA	RF0107
gnl|PRJNA669584|IM817_13485	MFS_Transporter	tetA:_tetracycline_resistance_MFS_efflux_pump	Tetracycline_MFS_Efflux	TetA	RF0127
gnl|PRJNA669584|IM817_21180	ABC_Transporter	macB:_subunit_of_efflux_pump_conferring_antibiotic_resistance	ABC_Transporter	macB	RF0089
gnl|PRJNA669584|IM817_12375	Beta-Lactamase	Class_C_beta-lactamases	Beta-Lactamase	ClassC-AmpC	RF0055
gnl|PRJNA669584|IM817_09365	RND_Antibiotic_Efflux	mexH:_membrane_fusion_protein_of_the_efflux_complex_MexGHI-OpmD	RND_Antibiotic_Efflux	MexH	RF0099
gnl|PRJNA669584|IM817_10005	RND_Antibiotic_Efflux	mexE:_membrane_fusion_protein_of_the_MexEF-OprN_multidrug_efflux_complex	RND_Antibiotic_Efflux	MexE	RF0098
gnl|PRJNA669584|IM817_10990	Quinolone_Resistance	quninolone_resistance_protein_(Qnr):_antibiotic_target_protection_protein	Quinolone_Resistance	Qnr	RF0113
gnl|PRJNA669584|IM817_13270	Beta-Lactamase	Class_A_beta-lactamase	Beta-Lactamase	ClassA	RF0053
gnl|PRJNA669584|IM817_05875	RND_Antibiotic_Efflux	mexH:_membrane_fusion_protein_of_the_efflux_complex_MexGHI-OpmD	RND_Antibiotic_Efflux	MexH	RF0099
gnl|PRJNA669584|IM817_09360	Gene_Modulating_Resistance	soxR:_mutant_efflux_regulatory_protein_conferring_antibiotic_resistance	Gene_Modulating_Resistance	soxR	RF0121
gnl|PRJNA669584|IM817_05555	RND_Antibiotic_Efflux	mexE:_membrane_fusion_protein_of_the_MexEF-OprN_multidrug_efflux_complex	RND_Antibiotic_Efflux	MexE	RF0098
gnl|PRJNA669584|IM817_21050	Beta-Lactamase	Subclass_B1_(metallo-)_beta-lactamase_hydrolize_penicillins,_cephalosporins_and_carbapenems	Beta-Lactamase	SubclassB1	RF0123
