# Supplementary material for: Down in the pond: Isolation and characterization of a new Serratia marcescens strain (LVF3) from the surface water near frog’s lettuce (Groenlandia densa)
Source: PLoS One. 2021 Nov 8;16(11):e0259673. doi: 10.1371/journal.pone.0259673 (PMC8575298; doi:10.1371/journal.pone.0259673)
Supplement: S3 Table — (XLSX) [file pone.0259673.s008.xlsx]

## Sheet: S3 Table
S3 Table: List of putative biosynthetic gene clusters in Serratia marcescens LVF3R.
	Cluster	Type	Start (bp)	End (bp)	Most similar known cluster (% of genes showing similarity)
	Cluster 1	NRPS	264.802	334.376	enterobactin (12%)
	Cluster 2	hserlactone	576.985	597.677
	Cluster 3	betalactone	787.022	812.711
	Cluster 4	thiopeptide	1,859,438	1,885,880	O-antigen (14%)
	Cluster 5	RRE-containing	2,655,355	2,675,633	lankacidin C (13%)
	Cluster 6	T1PKS, NRPS	2,682,525	2,758,972	pyrronazol B (13%)
	Cluster 7	NRPS	3,404,896	3,448,585
	Cluster 8	NRPS, arylpolyene	3,469,450	3,526,663	andrimid (95%)
	Cluster 9	T1PKS	4,417,765	4,458,747
	Cluster 10	siderophore	4,658,418	4,670,277
	Cluster 11	NRPS	4,861,191	4,921,185	orfamide A / orfamide C (17%)
	Cluster 12	NRPS, T1PKS	5,146,930	5,201,552
