# Supplementary material for: Down in the pond: Isolation and characterization of a new Serratia marcescens strain (LVF3) from the surface water near frog’s lettuce (Groenlandia densa)
Source: PLoS One. 2021 Nov 8;16(11):e0259673. doi: 10.1371/journal.pone.0259673 (PMC8575298; doi:10.1371/journal.pone.0259673)
Supplement: S4 Table — Table was modified from Ludueña et al., 2017 and Matteoli et al., 2018. In purple: Potential plant growth promoting gene products encoded by the genome of LVF3R. References: Ludueña LM, Anzuay MS, Angelini JG, McIntosh M, Becker A, Rupp O, et al. Strain Serratia sp. S119: A potential biofertilizer for peanut and maize and a model bacterium to study phosphate solubilization mechanisms. Appl Soil Ecol. 2017;126:107–12. Matteoli FP, Passarelli-Araujo H, Reis RJA, da Rocha LO, de Souza EM, Aravind L, et al. Genome sequencing and assessment of plant growth-promoting properties of a Serratia marcescens strain isolated from vermicompost. BMC Genomics. 2018;19:750. (XLSX) [file pone.0259673.s009.xlsx]

## Sheet: S4 Table
S4 Table. Comparison of putative genes involved in important plant growth promoting traits of Serratia marcescens LVF3R, Serratia sp. S119R and Serratia marcescens UENF-22GI. Table was modified from Ludueña et al., 2017 and Matteoli et al., 2018.. In purple: Potential plant growth promoting gene products encoded by the genome of LVF3R. References: Ludueña LM, Anzuay MS, Angelini JG, McIntosh M, B…
Gene name	Accession number of Serratia sp. S119R	Annotation entry of S. marcescens UENF-22GI	Annotation entry of S. marcescens LVF3R	Gene product	Activity
ipdC	ONK1668.1	AK961_01575		Indole-3-pyruvate decarboxylase	IAA and spermidine-related
dhaS	ONK20801.1			Indole-3-acetaldehyde dehydrogenase
auxin efflux carrier		AK961_00655
auxin efflux carrier		AK961_12310
speA		AK961_18130	IM817_21940	Arginine decarboxylase
speB		AK961_18125	IM817_08465	Agmatinase
speB		AK961_18125	IM817_21920	Agmatinase
speD		AK961_18275	IM817_22130	Spermidine synthase
speE		AK961_18270	IM817_22125	Spermidine synthase
entC	ONK16262.1			Isochorismate synthase C	Siderophore production
entE	ONK16263.1			Enterobactin synthase subunit E
entF	ONK16260.1			Enterobactin synthase subunit F
entB	ONK16264.1			Enterobactin synthase subunit B
entS	ONK20753.1		IM817_01370	Enterobactin exporter
entS	ONK20753.1		IM817_13345	Enterobactin exporter
exbD	ONK18797.1		IM817_22470	Biopolymer transporter protein
exbB	ONK19811.1		IM817_22475	Biopolymer transporter protein
bfr	ONK18112.1		IM817_24070	Bacterioferritin
budA	ONK19677.1		IM817_18970	Acetoin decarboxylase	Induction of systematic resistance (acetoin synthesis)
budB	ONK19677.1			Acetolactate synthase
chiA	ONK19097.1	AK961_20530		Chitinase	Chitinase antifungal enzyme & biocontrol and resistance
chiB	ONK16742.1	AK961_01270		Chitinase
chiD		AK961_12935		Chitinase
chiA1		AK961_05475		Chitinase
chi	ONK20493.1			Chitinase
chi	ONK17760.1			Chitinase
			IM817_00425	Chitinase
			IM817_06300	Chitinase
			IM817_19190	Chitinase
pigA		AK961_13300		Putative acyl-CoA dehydrogenase
pigB		AK961_13305		Uncharacterized protein pigB
pigC		AK961_13310		Prodigiosin biosynthesis protein
pigD		AK961_13315		Biosynthesis protein PigD
pigE		AK961_13320		Putative aminotransferase
pigF		AK961_13325		Methyltransferase domain-containing protein
pigG		AK961_13330		Acyl carrier protein
pigH		AK961_13335		Putative aminotransferase
pigI		AK961_13340		Putative L-prolyl-AMP ligase
pigJ		AK961_13345		Putative Beta-ketomyristol-ACP synthase
pigK		AK961_13350		RedY
pigL		AK961_13355		Putative 4'-phosphopantetheinyl transferase
pigM		AK961_13360		Uncharacterized protein pigM
pigN		AK961_13365		DUF1295 domain-containing protein
Kasugamycin resistance protein ksgA		AK961_16235
Bicyclomycin resistance protein		AK961_03740
Bicyclomycin resistance protein		AK961_14040
Bicyclomycin multidrug efflux system		AK961_02590
Fosmidomycin resistance protein		AK961_13395
Barnase inhibitor		AK961_07380
Fusaric acid resistance protein		AK961_08005
uxaA	ONK18862.1			Altronate dehydrolase	Plant polymer degradation enzymes
uxaC	ONK18863.1		IM817_22845	Uronate isomerase
bcsZ	ONK19110.1		IM817_00495	Endoglucanase
–	ONK19677.1		IM817_03700	Acetolactate synthase	Acetoin synthesis (volatile compound)
–	ONK19677.1		IM817_03705	Acetolactate synthase
–	ONK19677.1		IM817_03785	Acetolactate synthase
–	ONK19677.1		IM817_03790	Acetolactate synthase
–	ONK18483.1			Acetolactate synthase regulatory
busA	ONK16701.1			Acetolactate decarboxylase
flhA	ONK20269.1		IM817_15910	Flagellar biosynthesis protein	Flagella proteins
flhB	ONK20268.1		IM817_15915	Flagellar biosynthesis protein
flhC	ONK20257.1		IM817_15980	Flagellar transcriptional regulator
flhD	ONK20256.1		IM817_15985	Flagellar transcriptional regulator
flgB	ONK20276.1		IM817_15875	Flagellar basal-body rod protein
flgC	ONK20277.1		IM817_15870	Flagellar basal-body rod protein
flgE	ONK20279.1		IM817_15860	Flagellar hook protein
flgE			IM817_15860	Flagellar hook protein
flgF	ONK20280.1			Flagellar basal-body rod protein
flgG	ONK20281.1		IM817_15850	Flagellar basal-body rod protein
–	ONK19634.1			Type IV pilin biogenesis protein	Type IV secretion system proteins
pilW	ONK17977.1		IM817_19895	Type IV pilin assembly protein
rhs	ONK20221.1		IM817_02840	Type IV secretion protein Rhs
	ONK20850.1		IM817_04635	Type IV secretion protein Rhs
	ONK20852.1		IM817_16530	Type IV secretion protein Rhs
	ONK18185.1		IM817_18290	Type IV secretion protein Rhs
			IM817_19740	Type IV secretion protein Rhs
impL	ONK20239.1			Type VI secretion system protein	Type VI secretion system proteins
impG	ONK20225.1			Type VI secretion system protein
evpB	ONK20235.1			Type VI secretion protein
–	ONK20231.1		IM817_16130	Type VI secretion protein
impA	ONK20250.1			Type VI secretion system protein
–	ONK20241.1			Type VI secretion protein
tse	ONK20262.1			Methyl-accepting chemotaxis serine transducer	Chemotaxis
tas1	ONK20263.1			Methyl-accepting chemotaxis aspartate transducer
–	ONK20834.1		IM817_00210	Methyl-accepting chemotaxis protein
–	ONK19053.1		IM817_15955	Methyl-accepting chemotaxis protein
–	ONK17617.1			Methyl-accepting chemotaxis protein
–	ONK16330.1			Methyl-accepting chemotaxis protein
cheA	ONK20260.1		IM817_15965	Chemotaxis protein
cheW	ONK20261.1		IM817_15960	Chemotaxis protein
cheR	ONK20264.1		IM817_15945	Chemotaxis protein methyltransferase
cheB	ONK20265.1			Chemotaxis protein response regulator
cheY	ONK20266.1		IM817_15935	Chemotaxis protein
cheZ	ONK20267.1		IM817_15930	Chemotaxis protein phosphatase
gcd	ONK20138.1	AK961_10840		Glucose dehydrogenase	Gluconic acid (Gluconate) synthesis & phosphate and zinc solubilization
pqqA	ONK20794.1		IM817_13090	Cofactor PQQ biosynthesis protein
pqqB	ONK20795.1	AK961_07090	IM817_13085	Cofactor PQQ biosynthesis protein
pqqC	ONK20796.1	AK961_07095	IM817_13080	Cofactor PQQ biosynthesis protein
pqqD	ONK20797.1	AK961_07100	IM817_13075	Cofactor PQQ biosynthesis protein
pqqE	ONK20798.1	AK961_07105	IM817_13070	Cofactor PQQ biosynthesis protein
pqqF	ONK20799.1	AK961_07110	IM817_13065	Cofactor PQQ biosynthesis protein
gnl		AK961_17880		Gluconolactonase
		AK961_08395		2-Gluconate dehydrogenase
		AK961_17580		2-Keto-gluconate dehydrogenase
		AK961_17575		2-Keto-gluconate dehydrogenase
		AK961_17570		2-Keto-gluconate dehydrogenase
phoU		AK961_21125	IM817_25890	Phosphate-specific transport system accessory protein PhoU
pstB		AK961_21130		Phosphate import ATB-binding protein PstB
pstA		AK961_21135		Phosphate transport system permease protein PstA
pstC		AK961_21140		Phosphate transport system permease protein PstC
pstS		AK961_21145		Phosphate-binding protein PstS
bcsA	AK961_20475		IM817_00485	Cellulose synthase catalytic subunit	Biofilm formation
bcsB	AK961_20470		IM817_00490	Cyclic di-GMP-binding protein precursor
bcsC	AK961_20465		IM817_00500	Cellulose synthase subunit
bcsZ	AK961_20460		IM817_00495	Endoglucanase precursor
bcsQ	AK961_20480			Cellulose biosynthesis protein
bcsR	AK961_20485			Cellulose biosynthesis-related gene
bcsE	AK961_20490		IM817_00470	Cellulose biosynthesis protein
bcsF	AK961_20495		IM817_00465	Cellulose biosynthesis protein
bcsG	AK961_20500		IM817_00460	Cellulose biosynthesis protein
pgaA	AK961_01650		IM817_18750	Poly-gamma-glutamic acid
pgaB	AK961_01655		IM817_18745	Poly-beta-1,6-N-acetyl-D-glucosamine N-deacetylase
pgaC	AK961_01660			Poly-N-acetyl-D-glucosamine synthase
pgaD	AK961_01665		IM817_18735	Biofilm PGA synthesis protein
adrA	AK961_13115			Diguanylate cyclase AdrA
	AK961_01055			Arsenate reductase	Tolerance against metal toxicity
	AK961_03990			arsR family transcriptional regulator of arsRBC operon
	AK961_03995			arsB arsenical pump membrane protein
	AK961_04000			arsC1 arsenate reductase
	AK961_01905		IMG817_18485	Copper resistance protein
	AK961_01915			Copper resistance protein
	AK961_09290		IMG817_10095	copD
	AK961_07435		IMG817_12735	Chromate transporter
	AK961_07440			Chromate transporter
	AK961_12615			Cobalt-zinc-cadmium efflux system
