# Supplementary material for: Down in the pond: Isolation and characterization of a new Serratia marcescens strain (LVF3) from the surface water near frog’s lettuce (Groenlandia densa)
Source: PLoS One. 2021 Nov 8;16(11):e0259673. doi: 10.1371/journal.pone.0259673 (PMC8575298; doi:10.1371/journal.pone.0259673)
Supplement: S5 Table — (XLSX) [file pone.0259673.s010.xlsx]

## Sheet: S5 Table
S5 Table: Phylogenetic analysis for Serratia marcescens LVF3R.
		Serratia proteamaculans CCUG 14510T	Kluyvera cryocrescens NBRC 102467T	Serratia marcescens ATCC 13880T	Serratia plymuthica NBRC 102599T	Serratia rubidaea NBRC 103169T	Serratia liquefaciens ATCC 27592T	Skermanella stibiiresistens SB22T	Raoultella planticola ATCC 33531T	Raoultella planticola DSM 2688R	Serratia quinivorans NCTC11544T	Enterobacter asburiae ATCC 35953T	Serratia inhibens S40T	Serratia marcescens subsp. sakuensis KCTC 42172T	Serratia marcescens LVF3R	Serratia nematodiphila DSM 21420T	Serratia sp. S119R	Serratia ficaria NBRC 102596T
	Serratia proteamaculans CCUG 14510T	1.0	0.8375250641274007	0.8562861095367578	0.8776076727161175	0.8467246020527319	0.8850052691262209	0.9265756170905901	0.8365312290218132	0.8353945412064571	0.9199830320491403	0.8379110782243087	0.8777600555034867	0.8562720261546128	0.8568529695029327	0.8559918081594199	0.8572078472084952	0.8634623638603324
	Kluyvera cryocrescens NBRC 102467T	0.8375250641274007	1.0	0.8371771374678535	0.8374787141465276	0.8377714699732198	0.8385565336761598	0.9389920424403183	0.846193503103444	0.8500538938032077	0.837883586779735	0.8469907835318351	0.8392857666685245	0.8368093669959751	0.8380849766789061	0.8380436597173804	0.8365381741259786	0.8375269626411684
	Serratia marcescens ATCC 13880T	0.8562861095367578	0.8371771374678535	1.0	0.8643014769815597	0.8600865453175877	0.8596784697844959	0.9426705843943846	0.8382847539206619	0.8373595769315016	0.8583150457740503	0.838937950879124	0.8650532275742281	0.988547927235314	0.9534163472799743	0.9701786939136791	0.95642035354589	0.8891831260370021
	Serratia plymuthica NBRC 102599T	0.8776076727161175	0.8374787141465276	0.8643014769815597	1.0	0.8520137643983947	0.8756700827209836	0.9129464285714286	0.8367006970947414	0.8359056187902276	0.8780011969469315	0.8376345568549657	0.9441902230999394	0.8639219928769276	0.8644698816942111	0.8640310119864656	0.8650424786007651	0.8729008479426282
	Serratia rubidaea NBRC 103169T	0.8467246020527319	0.8377714699732198	0.8600865453175877	0.8520137643983947	1.0	0.8502321159567564	0.922076281889366	0.8378623973071354	0.8373656055608827	0.8484234681839853	0.8388320534947514	0.8526251261913456	0.8597046001016694	0.8599842050469171	0.8604179888161726	0.8609863614155863	0.8616265395962839
	Serratia liquefaciens ATCC 27592T	0.8850052691262209	0.8385565336761598	0.8596784697844959	0.8756700827209836	0.8502321159567564	1.0	0.9466019417475728	0.8371552378135809	0.8368423233934973	0.8857667313003115	0.8400274607318423	0.8756863372668227	0.8596303936703599	0.8604381336057196	0.8600799393086621	0.8598073746400661	0.8656666444231375
	Skermanella stibiiresistens SB22T	0.9265756170905901	0.9389920424403183	0.9426705843943846	0.9129464285714286	0.922076281889366	0.9466019417475728	1.0	0.9306651634723788	0.924580236718965	0.9061955710375715	0.936908057700714	0.9200048262548263	0.9510835913312694	0.9212965767949106	0.9413467724640789	0.9270768849820478	0.8803218965798488
	Raoultella planticola ATCC 33531T	0.8365312290218132	0.846193503103444	0.8382847539206619	0.8367006970947414	0.8378623973071354	0.8371552378135809	0.9306651634723788	1.0	0.9939011281451874	0.8366783814466848	0.8460268838235696	0.8359949770490873	0.8379648185694761	0.8380562178466167	0.8383531192544221	0.8385469729245778	0.8395457692940477
	Raoultella planticola DSM 2688R	0.8353945412064571	0.8500538938032077	0.8373595769315016	0.8359056187902276	0.8373656055608827	0.8368423233934973	0.924580236718965	0.9939011281451874	1.0	0.8350127304991899	0.8465395734589604	0.8352941721185856	0.8378861987285346	0.837703152188066	0.8384438722249287	0.8381920511261065	0.839940921110258
	Serratia quinivorans NCTC11544T	0.9199830320491403	0.837883586779735	0.8583150457740503	0.8780011969469315	0.8484234681839853	0.8857667313003115	0.9061955710375715	0.8366783814466848	0.8350127304991899	1.0	0.8372806920261728	0.8775506995228599	0.8579744641470665	0.8600706437334237	0.8586904640114322	0.8587603868365267	0.8643649588996443
	Enterobacter asburiae ATCC 35953T	0.8379110782243087	0.8469907835318351	0.838937950879124	0.8376345568549657	0.8388320534947514	0.8400274607318423	0.936908057700714	0.8460268838235696	0.8465395734589604	0.8372806920261728	1.0	0.8369926594028769	0.8385013444269698	0.8389463919844086	0.8410094584831549	0.8376823929381837	0.8385359794715004
	Serratia inhibens S40T	0.8777600555034867	0.8392857666685245	0.8650532275742281	0.9441902230999394	0.8526251261913456	0.8756863372668227	0.9200048262548263	0.8359949770490873	0.8352941721185856	0.8775506995228599	0.8369926594028769	1.0	0.8646738351769179	0.8650961554279698	0.8647294709568395	0.865754794471626	0.8722090946393808
	Serratia marcescens subsp. sakuensis KCTC 42172T	0.8562720261546128	0.8368093669959751	0.988547927235314	0.8639219928769276	0.8597046001016694	0.8596303936703599	0.9510835913312694	0.8379648185694761	0.8378861987285346	0.8579744641470665	0.8385013444269698	0.8646738351769179	1.0	0.952828685077798	0.9704002776076645	0.9561094201356707	0.8889006985722978
	Serratia marcescens LVF3R	0.8568529695029327	0.8380849766789061	0.9534163472799743	0.8644698816942111	0.8599842050469171	0.8604381336057196	0.9212965767949106	0.8380562178466167	0.837703152188066	0.8600706437334237	0.8389463919844086	0.8650961554279698	0.952828685077798	1.0	0.9509826600364218	0.9607647398034079	0.8896056522010141
	Serratia nematodiphila DSM 21420T	0.8559918081594199	0.8380436597173804	0.9701786939136791	0.8640310119864656	0.8604179888161726	0.8600799393086621	0.9413467724640789	0.8383531192544221	0.8384438722249287	0.8586904640114322	0.8410094584831549	0.8647294709568395	0.9704002776076645	0.9509826600364218	1.0	0.9547957375200279	0.8887877301035408
	Serratia sp. S119R	0.8572078472084952	0.8365381741259786	0.95642035354589	0.8650424786007651	0.8609863614155863	0.8598073746400661	0.9270768849820478	0.8385469729245778	0.8381920511261065	0.8587603868365267	0.8376823929381837	0.865754794471626	0.9561094201356707	0.9607647398034079	0.9547957375200279	1.0	0.8909624289736151
	Serratia ficaria NBRC 102596T	0.8634623638603324	0.8375269626411684	0.8891831260370021	0.8729008479426282	0.8616265395962839	0.8656666444231375	0.8803218965798488	0.8395457692940477	0.839940921110258	0.8643649588996443	0.8385359794715004	0.8722090946393808	0.8889006985722978	0.8896056522010141	0.8887877301035408	0.8909624289736151	1.0
