# Supplementary material for: Down in the pond: Isolation and characterization of a new Serratia marcescens strain (LVF3) from the surface water near frog’s lettuce (Groenlandia densa)
Source: PLoS One. 2021 Nov 8;16(11):e0259673. doi: 10.1371/journal.pone.0259673 (PMC8575298; doi:10.1371/journal.pone.0259673)
Supplement: S6 Table — (XLSX) [file pone.0259673.s011.xlsx]

## Sheet: S6 Table
S6 Table: GTDB-Tk of Serratia marcescens LVF3R isolate.
user_genome	classification	fastani_reference	fastani_reference_radius	fastani_taxonomy	fastani_ani	fastani_af	closest_placement_reference	closest_placement_taxonomy	closest_placement_ani	closest_placement_af	pplacer_taxonomy	classification_method	note	other_related_references(genome_id,species_name,radius,ANI,AF)	aa_percent	translation_table	red_value	warnings
Serratia marcescens LVF3R	d__Bacteria;p__Proteobacteria;c__Gammaproteobacteria;o__Enterobacterales;f__Enterobacteriaceae;g__Serratia;s__Serratia marcescens_I	GCF_003186475.1	95	d__Bacteria;p__Proteobacteria;c__Gammaproteobacteria;o__Enterobacterales;f__Enterobacteriaceae;g__Serratia;s__Serratia marcescens_I	96.3	0.89	GCF_000513215.1	d__Bacteria;p__Proteobacteria;c__Gammaproteobacteria;o__Enterobacterales;f__Enterobacteriaceae;g__Serratia;s__Serratia marcescens_B	95.22	0.89	d__Bacteria;p__Proteobacteria;c__Gammaproteobacteria;o__Enterobacterales;f__Enterobacteriaceae;g__Serratia;s__	ANI	topological placement and ANI have incongruent species assignments	GCF_000735445.1, s__Serratia marcescens, 96.84, 94.99, 0.88; GCF_000738675.1, s__Serratia nematodiphila, 96.84, 94.69, 0.88; GCF_000988045.1, s__Serratia ureilytica, 95.27, 94.33, 0.87; GCF_001642805.2, s__Serratia sp001642805, 95.0, 94.27, 0.9; GCF_001902635.1, s__Serratia marcescens_F, 95.0, 93.76, 0.83; GCF_900187015.1, s__Serratia ficaria, 95.0, 88.71, 0.79; GCF_000261045.2, s__Serratia plymu…	95.79	11	N/A	N/A
