# Supplementary material for: Down in the pond: Isolation and characterization of a new Serratia marcescens strain (LVF3) from the surface water near frog’s lettuce (Groenlandia densa)
Source: PLoS One. 2021 Nov 8;16(11):e0259673. doi: 10.1371/journal.pone.0259673 (PMC8575298; doi:10.1371/journal.pone.0259673)
Supplement: S7 Table — Reference: Meier-Kolthoff JP, Göker M. TYGS is an automated high-throughput platform for state-of-the-art genome-based taxonomy. Nat Commun. 2019;10:2182. (XLSX) [file pone.0259673.s012.xlsx]

## Sheet: S7 Table
S7 Table: Pairwise comparisons of LVF3 against type strain genomes from TYGS (Meier-Kolthoff and Göker, 2019). Reference: Meier-Kolthoff JP, Göker M. TYGS is an automated high-throughput platform for state-of-the-art genome-based taxonomy. Nat Commun. 2019;10:2182.
Query strain	Subject strain	dDDH (d0, in %)	C.I. (d0, in %)	dDDH (d4, in %)	C.I. (d4, in %)	dDDH (d6, in %)	C.I. (d6, in %)	G+C content difference (in %)
'LVF3'	Serratia marcescens ATCC 13880	73.3	[69.3 - 76.9]	62.2	[59.3 - 65.0]	73.5	[70.0 - 76.7]	0.64
'LVF3'	Serratia marcescens subsp. sakuensis KCTC 42172	73.8	[69.8 - 77.4]	62	[59.1 - 64.8]	73.9	[70.4 - 77.1]	0.45
'LVF3'	Serratia nematodiphila DSM 21420	75.4	[71.4 - 79.0]	60.9	[58.0 - 63.7]	75	[71.5 - 78.2]	0.34
'LVF3'	Serratia ficaria NBRC 102596	54	[50.5 - 57.5]	34.8	[32.4 - 37.3]	49.1	[46.1 - 52.2]	0.72
'LVF3'	Skermanella stibiiresistens SB22	12.6	[9.9 - 15.9]	31	[28.6 - 33.5]	13	[10.7 - 15.8]	6.67
'LVF3'	Serratia plymuthica NBRC 102599	44.5	[41.2 - 48.0]	28.3	[26.0 - 30.8]	39.6	[36.6 - 42.6]	3.24
'LVF3'	Serratia inhibens S40	43.7	[40.3 - 47.1]	28.3	[26.0 - 30.8]	39	[36.0 - 42.0]	3.33
'LVF3'	Serratia quinivorans NCTC 11544	42.2	[38.9 - 45.7]	27.5	[25.1 - 29.9]	37.6	[34.6 - 40.6]	4.45
'LVF3'	Serratia liquefaciens ATCC 27592	48.1	[44.7 - 51.5]	27.3	[25.0 - 29.8]	41.6	[38.7 - 44.7]	3.87
'LVF3'	Serratia proteamaculans CCUG 14510	48.6	[45.2 - 52.0]	26.9	[24.6 - 29.4]	41.8	[38.8 - 44.8]	4.06
'LVF3'	Serratia rubidaea NBRC 103169	35.6	[32.2 - 39.1]	26.6	[24.2 - 29.1]	32.4	[29.5 - 35.5]	0.1
'LVF3'	Enterobacter asburiae ATCC 35953	17.6	[14.6 - 21.2]	20.8	[18.6 - 23.2]	17.4	[14.7 - 20.3]	3.73
'LVF3'	Raoultella planticola ATCC 33531	16	[13.0 - 19.5]	20.7	[18.5 - 23.1]	16	[13.4 - 18.9]	3.45
'LVF3'	Klebsiella trevisanii DSM 2688	15.8	[12.8 - 19.2]	20.5	[18.3 - 23.0]	15.8	[13.3 - 18.7]	4.05
'LVF3'	Kluyvera cryocrescens NBRC 102467	15.5	[12.6 - 19.0]	20.3	[18.1 - 22.7]	15.6	[13.0 - 18.5]	5.34
