# Supplementary material for: Down in the pond: Isolation and characterization of a new Serratia marcescens strain (LVF3) from the surface water near frog’s lettuce (Groenlandia densa)
Source: PLoS One. 2021 Nov 8;16(11):e0259673. doi: 10.1371/journal.pone.0259673 (PMC8575298; doi:10.1371/journal.pone.0259673)
Supplement: S8 Table — (XLSX) [file pone.0259673.s013.xlsx]

## Sheet: S8 Table
S8 Table: PHASTER analysis of Serratia marcescens LVF3R.
		Phage Region Overview
		Region	Region Length	Completeness	Score	# Total Proteins	Region Position	Most Common Phage	GC %
		1	59Kb	intact	150	70	2,088,804-2,147,829 info_outline	PHAGE_Edward_GF_2_NC_026611(18)	54.17
		2	47.2Kb	intact	150	67	2,353,448-2,400,701 info_outline	PHAGE_Erwini_vB_EhrS_59_NC_048198(10)	50.51
		Phage region Blast Hits
		Region 1, total 72 CDS
		#chromosome	CDS Position	BLAST Hit	E-Value
		1	2088804..2088815	attL	0.0
		2	complement(2095045..2095275)	PHAGE_Pectob_ZF40_NC_019522: putative DNA polymerase; IM817_10080; phage(gi422936677)	8.65e-24
		3	2095616..2096134	non-heme ferritin; IM817_10085	0.0
		4	2096426..2096842	CopC domain-containing protein YobA; IM817_10090	0.0
		5	2096845..2097726	copper homeostasis membrane protein CopD; IM817_10095	0.0
		6	2097796..2098137	PHAGE_Salmon_SEN1_NC_029003: hypothetical protein; IM817_10100; phage(gi971764937)	5.79e-14
		7	complement(2098454..2099536)	PHAGE_Entero_HK022_NC_002166: integrase; IM817_10105; phage(gi9634144)	3.65e-90
		8	complement(2099511..2099852)	PHAGE_Entero_HK022_NC_002166: excisionase; IM817_10110; phage(gi9634145)	1.37e-05
		9	complement(2099818..2100024)	PHAGE_Pectob_ZF40_NC_019522: hypothetical protein; IM817_10115; phage(gi422936644)	4.50e-13
		10	complement(2100075..2100251)	PHAGE_Pectob_ZF40_NC_019522: hypothetical protein; IM817_10120; phage(gi422936645)	1.21e-12
		11	complement(2100293..2100793)	PHAGE_Pectob_ZF40_NC_019522: hypothetical protein; IM817_10125; phage(gi422936646)	8.72e-76
		12	complement(2100790..2102964)	PHAGE_Pectob_ZF40_NC_019522: putative exonuclease; IM817_10130; phage(gi422936647)	1.50e-167
		13	complement(2103016..2103294)	hypothetical protein; IM817_10135	0.0
		14	complement(2103305..2103622)	PHAGE_Pectob_ZF40_NC_019522: hypothetical protein; IM817_10140; phage(gi422936648)	8.67e-05
		15	2103771..2104094	hypothetical protein; IM817_10145	0.0
		16	complement(2104111..2104512)	PHAGE_Cronob_phiES15_NC_018454: putative transcriptional repressor DicA; IM817_10150; phage(gi401817574)	1.17e-54
		17	2104591..2104791	PHAGE_Pectob_ZF40_NC_019522: putative cro anti-repressor; IM817_10155; phage(gi422936651)	5.76e-14
		18	2104853..2105305	PHAGE_Pectob_ZF40_NC_019522: putative cII repressor; IM817_10160; phage(gi422936652)	1.58e-41
		19	2105330..2105548	PHAGE_Pectob_ZF40_NC_019522: hypothetical protein; IM817_10165; phage(gi422936653)	8.50e-27
		20	2105551..2106270	PHAGE_Pectob_ZF40_NC_019522: putative replication protein; IM817_10170; phage(gi422936654)	6.78e-42
		21	2106267..2107640	PHAGE_Entero_ST104_NC_005841: gp12; IM817_10175; phage(gi46358676)	5.15e-147
		22	2107685..2108107	PHAGE_Pectob_ZF40_NC_019522: hypothetical protein; IM817_10180; phage(gi422936656)	4.80e-08
		23	2108111..2108356	PHAGE_Pectob_ZF40_NC_019522: hypothetical protein; IM817_10185; phage(gi422936657)	3.82e-17
		24	2108353..2110641	PHAGE_Pectob_ZF40_NC_019522: putative methylase; IM817_10190; phage(gi422936661)	0.0
		25	2110756..2110959	hypothetical protein; IM817_10195	0.0
		26	2111429..2112022	PHAGE_Pectob_ZF40_NC_019522: hypothetical protein; IM817_10200; phage(gi422936663)	3.30e-89
		27	2112019..2112303	PHAGE_Pectob_ZF40_NC_019522: hypothetical protein; IM817_10205; phage(gi422936664)	5.88e-46
		28	2112300..2112668	PHAGE_Entero_cdtI_NC_009514: antitermination protein Q; IM817_10210; phage(gi148609434)	3.54e-40
		29	2112754..2113611	PHAGE_Prochl_P_TIM68_NC_028955: putative DNA methylase; IM817_10215; phage(gi971760313)	1.32e-15
		30	complement(2113642..2115063)	ParB N-terminal domain-containing protein; IM817_10220	0.0
		31	2115264..2115491	PHAGE_Salmon_SEN22_NC_028696: class II holin; IM817_10225; phage(gi966201365)	1.90e-11
		32	2115496..2115990	PHAGE_Entero_phi80_NC_021190: lysozyme; IM817_10230; phage(gi824479636)	8.47e-78
		33	2115987..2116370	DUF2570 family protein; IM817_10235	0.0
		34	2116611..2116940	TonB family protein; IM817_10240	0.0
		35	2117085..2118107	PHAGE_Burkho_BcepMigl_NC_019917: terminase small subunit; IM817_10245; phage(gi431809885)	5.98e-60
		36	complement(2118152..2118418)	hypothetical protein; IM817_10250	0.0
		37	complement(2118405..2118593)	PHAGE_Cronob_CR9_NC_023717: hypothetical protein; IM817_10255; phage(gi593777207)	1.28e-08
		38	2118668..2120287	PHAGE_Salmon_SEN34_NC_028699: terminase large subunit; IM817_10260; phage(gi966201419)	0.0
		39	2120287..2121828	PHAGE_Aeromo_vB_AsaM_56_NC_019527: putative portal protein; IM817_10265; phage(gi422937534)	3.69e-119
		40	2121869..2122552	PHAGE_Aeromo_vB_AsaM_56_NC_019527: putative head protein; IM817_10270; phage(gi422937535)	7.47e-77
		41	2122556..2123881	PHAGE_Acinet_WCHABP1_NC_041966: hypothetical protein; IM817_10275; phage(gi100029)	4.17e-37
		42	2123883..2124365	PHAGE_Acinet_AB1_NC_042028: hypothetical protein; IM817_10280; phage(gi100016)	7.70e-40
		43	2124365..2125393	PHAGE_Burkho_BcepNY3_NC_009604: major capsid protein; IM817_10285; phage(gi149882911)	3.36e-93
		44	2125397..2125741	PHAGE_Acinet_WCHABP1_NC_041966: hypothetical protein; IM817_10290; phage(gi100026)	1.64e-18
		45	2125745..2126215	PHAGE_Xantho_OP2_NC_007710: hypothetical protein; IM817_10295; phage(gi84662659)	2.53e-25
		46	2126216..2126695	PHAGE_Aeromo_vB_AsaM_56_NC_019527: hypothetical protein; IM817_10300; phage(gi422937546)	2.58e-27
		47	2126692..2127057	PHAGE_Edward_GF_2_NC_026611: hypothetical protein; IM817_10305; phage(gi764162259)	5.94e-26
		48	2127042..2127593	PHAGE_Aeromo_vB_AsaM_56_NC_019527: hypothetical protein; IM817_10310; phage(gi422937548)	1.39e-18
		49	2127574..2129058	PHAGE_Edward_GF_2_NC_026611: hypothetical protein; IM817_10315; phage(gi764162261)	1.16e-113
		50	2129058..2129495	PHAGE_Edward_GF_2_NC_026611: hypothetical protein; IM817_10320; phage(gi764162262)	1.97e-28
		51	2129495..2129899	PHAGE_Aeromo_vB_AsaM_56_NC_019527: hypothetical protein; IM817_10325; phage(gi422937551)	1.62e-25
		52	2130114..2132042	PHAGE_Salmon_SEN34_NC_028699: tail tape measure protein; IM817_10330; phage(gi966201433)	1.52e-61
		53	2132039..2132845	PHAGE_Edward_GF_2_NC_026611: hypothetical protein; IM817_10335; phage(gi764162271)	3.98e-43
		54	2132845..2133147	PHAGE_Edward_GF_2_NC_026611: putative structural protein; IM817_10340; phage(gi764162272)	8.69e-35
		55	2133144..2133989	PHAGE_Edward_GF_2_NC_026611: hypothetical protein; IM817_10345; phage(gi764162273)	1.24e-39
		56	2133991..2134668	PHAGE_Edward_GF_2_NC_026611: putative baseplate protein; IM817_10350; phage(gi764162274)	2.09e-45
		57	2134677..2135033	PHAGE_Edward_GF_2_NC_026611: hypothetical protein; IM817_10355; phage(gi764162275)	7.98e-31
		58	2135030..2136277	PHAGE_Acinet_phiAC_1_NC_028995: putative baseplate J-like protein; IM817_10360; phage(gi971763836)	7.81e-53
		59	2136279..2136866	PHAGE_Edward_GF_2_NC_026611: hypothetical protein; IM817_10365; phage(gi764162277)	2.44e-44
		60	2136868..2138379	PHAGE_Aeromo_vB_AsaM_56_NC_019527: putative tail-fiber protein; IM817_10370; phage(gi422937566)	3.69e-31
		61	2138382..2138939	PHAGE_Entero_SfMu_NC_027382: tail fiber assembly protein; IM817_10375; phage(gi849255280)	2.74e-35
		62	complement(2138953..2140395)	PHAGE_Salmon_ST64T_NC_004348: O-antigen conversion protein C; IM817_10380; phage(gi24371535)	1.50e-23
		63	complement(2140409..2141320)	PHAGE_Entero_SfI_NC_027339: bactoprenol glucosyl transferase; IM817_10385; phage(gi849250309)	5.19e-175
		64	complement(2141317..2141673)	PHAGE_Entero_SfV_NC_003444: putative flippase; IM817_10390; phage(gi19549013)	8.34e-41
		65	2141729..2141740	attR	0.0
		66	2142123..2142545	PHAGE_Cronob_ENT39118_NC_019934: protein umuD; IM817_10395; phage(gi431811072)	4.33e-42
		67	2142545..2143813	PHAGE_Salmon_vB_SosS_Oslo_NC_018279: error-prone lesion bypass DNA polymerase V; IM817_10400; phage(gi399528790)	0.0
		68	complement(2144085..2145168)	phage integrase Arm DNA-binding domain-containing protein; IM817_10405	0.0
		69	complement(2145143..2145355)	excisionase; IM817_10410	0.0
		70	2145578..2146276	PHAGE_Pectob_ZF40_NC_019522: putative replication protein; IM817_10415; phage(gi422936654)	2.61e-44
		71	2146273..2146692	PHAGE_Salmon_118970_sal4_NC_030919: hypothetical protein; IM817_10420; phage(gi100024)	4.72e-21
		72	2147272..2147829	PHAGE_Pectob_ZF40_NC_019522: putative lysis protein; IM817_10425; phage(gi422936674)	2.17e-96
		Region 2, total 72 CDS
		#chromosome	CDS Position	BLAST Hit	E-Value
		1	2353448..2353464	attL	0.0
		2	2353625..2354827	PHAGE_Salmon_vB_SosS_Oslo_NC_018279: integrase; IM817_11440; phage(gi399528791)	6.35e-137
		3	complement(2354791..2355039)	hypothetical protein; IM817_11445	0.0
		4	complement(2355222..2355869)	PHAGE_Escher_HK639_NC_016158: adenine specific methyltransferase; IM817_11450; phage(gi356870635)	2.46e-116
		5	complement(2355866..2356054)	ANR family transcriptional regulator; IM817_11455	0.0
		6	complement(2356069..2356440)	hypothetical protein; IM817_11460	0.0
		7	complement(2356665..2356883)	hypothetical protein; IM817_11465	0.0
		8	complement(2356965..2357498)	hypothetical protein; IM817_11470	0.0
		9	complement(2357574..2357966)	PHAGE_Serrat_Eta_NC_021563: hypothetical protein; IM817_11475; phage(gi514361073)	9.41e-11
		10	complement(2357963..2358271)	PHAGE_Stx2_c_Stx2a_F451_NC_049924: hypothetical protein; IM817_11480; phage(gi100011)	1.11e-19
		11	complement(2358268..2358648)	hypothetical protein; IM817_11485	0.0
		12	complement(2358688..2359116)	hypothetical protein; IM817_11490	0.0
		13	complement(2359113..2359703)	PHAGE_Escher_ECBP5_NC_027330: hypothetical protein; IM817_11495; phage(gi849119768)	8.08e-05
		14	complement(2359687..2360526)	PHAGE_Entero_mEp390_NC_019721: hypothetical protein; IM817_11500; phage(gi428782698)	3.98e-96
		15	complement(2360530..2360673)	hypothetical protein; IM817_11505	0.0
		16	complement(2360667..2360879)	hypothetical protein; IM817_11510	0.0
		17	complement(2361297..2361458)	hypothetical protein; IM817_11515	0.0
		18	complement(2361476..2361637)	hypothetical protein; IM817_11520	0.0
		19	complement(2362016..2362789)	PHAGE_Shigel_POCJ13_NC_025434: putative transcriptional regulator; IM817_11525; phage(gi725949713)	3.77e-103
		20	2362874..2363095	PHAGE_Shigel_Stx_NC_029120: hypothetical protein; IM817_11530; phage(gi985761259)	5.48e-31
		21	2363151..2363444	PHAGE_Cronob_phiES15_NC_018454: putative CII protein; IM817_11535; phage(gi401817575)	1.31e-14
		22	2363578..2363760	PHAGE_Salmon_118970_sal3_NC_031940: hypothetical protein; IM817_11540; phage(gi100119)	9.17e-07
		23	2363757..2364779	PHAGE_Pectob_ZF40_NC_019522: putative replication protein; IM817_11545; phage(gi422936654)	1.57e-66
		24	2364776..2365750	PHAGE_Entero_mEp460_NC_019716: hypothetical protein; IM817_11550; phage(gi428782365)	1.76e-79
		25	2365747..2365941	PHAGE_Salmon_UPF_BP1_NC_047875: hypothetical protein; IM817_11555; phage(gi100015)	5.34e-10
		26	2365938..2366303	PHAGE_Entero_cdtI_NC_009514: antitermination protein Q; IM817_11560; phage(gi148609434)	4.29e-56
		27	complement(2366335..2366739)	hypothetical protein; IM817_11565	0.0
		28	complement(2366726..2366992)	hypothetical protein; IM817_11570	0.0
		29	complement(2367017..2367880)	PHAGE_Lister_vB_LmoS_188_NC_028871: hypothetical protein; IM817_11575; phage(gi971750825)	2.16e-05
		30	2368263..2368339	tRNA	0.0
		31	2368342..2368422	tRNA	0.0
		32	2368425..2368499	tRNA	0.0
		33	2369215..2369553	hypothetical protein; IM817_11595	0.0
		34	2369731..2370048	PHAGE_Cronob_ENT47670_NC_019927: phage holin; IM817_11600; phage(gi431810538)	2.41e-52
		35	2370035..2370475	PHAGE_Salmon_SEN34_NC_028699: lysin; IM817_11605; phage(gi966201479)	5.47e-63
		36	2370472..2370855	PHAGE_Salmon_SEN34_NC_028699: outer membrane lytic protein Rz; IM817_11610; phage(gi966201480)	4.21e-06
		37	2371107..2371667	hypothetical protein; IM817_11615	0.0
		38	2371760..2371957	hypothetical protein; IM817_11620	0.0
		39	complement(2372009..2372440)	hypothetical protein; IM817_11625	0.0
		40	2372463..2372993	PHAGE_Cronob_phiES15_NC_018454: terminase small subunit; IM817_11630; phage(gi401817591)	7.44e-74
		41	2372990..2374243	PHAGE_Salmon_vB_SosS_Oslo_NC_018279: terminase large subunit; IM817_11635; phage(gi399528760)	0.0
		42	2374304..2374663	hypothetical protein; IM817_11640	0.0
		43	2374714..2376042	PHAGE_Salmon_vB_SosS_Oslo_NC_018279: portal protein; IM817_11645; phage(gi399528761)	0.0
		44	2376026..2376952	PHAGE_Pseudo_phi297_NC_016762: putative head morphogenesis protein; IM817_11650; phage(gi374531288)	8.42e-144
		45	2376956..2378218	PHAGE_Pseudo_YMC11/07/P54_PAE_BP_NC_030909: holin; IM817_11655; phage(gi100034)	0.0
		46	2378234..2378680	PHAGE_Salmon_vB_SosS_Oslo_NC_018279: hypothetical protein; IM817_11660; phage(gi399528764)	1.54e-84
		47	2378698..2379774	PHAGE_Salmon_vB_SosS_Oslo_NC_018279: hypothetical protein; IM817_11665; phage(gi399528765)	0.0
		48	2379784..2380077	PHAGE_Entero_ES18_NC_006949: gp10; IM817_11670; phage(gi62362223)	1.03e-22
		49	2380144..2380542	PHAGE_Salmon_vB_SosS_Oslo_NC_018279: hypothetical protein; IM817_11675; phage(gi399528767)	4.16e-75
		50	2380714..2381061	PHAGE_Salmon_IME207_NC_031924: tail length tape-measure protein; IM817_11680; phage(gi100057)	5.27e-28
		51	2381064..2381462	PHAGE_Salmon_64795_sal3_NC_031918: hypothetical protein; IM817_11685; phage(gi100042)	5.19e-48
		52	2381459..2381842	PHAGE_Cronob_ENT47670_NC_019927: hypothetical protein; IM817_11690; phage(gi431810530)	3.25e-44
		53	2381903..2382652	PHAGE_Cronob_ENT47670_NC_019927: major tail subunit; IM817_11695; phage(gi431810520)	4.60e-42
		54	2382860..2383369	PHAGE_Salmon_UPF_BP1_NC_047875: hypothetical protein; IM817_11700; phage(gi100031)	6.59e-86
		55	2383408..2384085	PHAGE_Cronob_ENT47670_NC_019927: hypothetical protein; IM817_11705; phage(gi431810508)	9.91e-80
		56	complement(2384227..2384742)	PHAGE_Edward_GF_2_NC_026611: hypothetical protein; IM817_11710; phage(gi764162267)	9.87e-50
		57	2384900..2385592	hypothetical protein; IM817_11715	0.0
		58	2385682..2385873	PHAGE_Entero_UAB_Phi20_NC_031019: head morphogenesis protein; IM817_11720; phage(gi100068)	1.55e-05
		59	2385991..2386377	PHAGE_Salmon_SEN5_NC_028701: hypothetical protein; IM817_11725; phage(gi966201587)	1.39e-42
		60	2386439..2389150	PHAGE_Salmon_IME207_NC_031924: capsid decoration protein; IM817_11730; phage(gi100066)	0.0
		61	2389185..2389679	PHAGE_Cronob_ENT47670_NC_019927: hypothetical protein; IM817_11735; phage(gi431810519)	1.54e-63
		62	2389679..2390149	PHAGE_Salmon_64795_sal3_NC_031918: tail assembly protein; IM817_11740; phage(gi100053)	1.49e-58
		63	2390154..2390573	PHAGE_Cronob_ENT47670_NC_019927: hypothetical protein; IM817_11745; phage(gi431810526)	2.06e-51
		64	2390533..2392989	PHAGE_Cronob_ENT47670_NC_019927: putative tail protein; IM817_11750; phage(gi431810495)	0.0
		65	2393043..2395067	PHAGE_Cronob_ENT47670_NC_019927: hypothetical protein; IM817_11755; phage(gi431810496)	3.33e-51
		66	2395077..2395316	hypothetical protein; IM817_11760	0.0
		67	2395556..2395978	PHAGE_Cronob_ENT39118_NC_019934: protein umuD; IM817_11765; phage(gi431811072)	4.33e-42
		68	2395978..2397246	PHAGE_Salmon_vB_SosS_Oslo_NC_018279: error-prone lesion bypass DNA polymerase V; IM817_11770; phage(gi399528790)	0.0
		69	complement(2397243..2397950)	PHAGE_Erwini_vB_EhrS_59_NC_048198: holin; IM817_11775; phage(gi100034)	1.53e-97
		70	2398172..2398188	attR	0.0
		71	2398218..2400146	PHAGE_Agroba_Atu_ph07_NC_042013: threonyl-tRNA synthetase; IM817_11780; phage(gi100705)	5.15e-14
		72	2400150..2400701	PHAGE_Agroba_Atu_ph07_NC_042013: methyltransferase type 11; IM817_11785; phage(gi100001)	4.02e-33
